# Supplementary material for: Comparison of Morphological Sex Assessment and Genetic Sex Determination on Adult and Sub-Adult 17th–19th Century Skeletal Remains
Source: Genes (Basel). 2023 Jul 30;14(8):1561. doi: 10.3390/genes14081561 (PMC10454762; doi:10.3390/genes14081561)
Supplement: Supplementary file 1 [file genes-14-01561-s001.zip]

Archive with 1 entries (1 files):
- genes-2477568-supplementary.xlsx
