# Supplementary material for: Comparison of Morphological Sex Assessment and Genetic Sex Determination on Adult and Sub-Adult 17th–19th Century Skeletal Remains
Source: Genes (Basel). 2023 Jul 30;14(8):1561. doi: 10.3390/genes14081561 (PMC10454762; doi:10.3390/genes14081561)
Supplement: Supplementary file 1 [file genes-14-01561-s001.zip › genes-2477568-supplementary.xlsx]

## Sheet: List1
Table S1: Information on the included samples and results.
SM ORIG. SAMPLE	SAMPLE	GRAVE	SKELETON	(NON)ADULT	AGE	AGE CLASS	SKULL		PELVIS			ANTHROPOLOGICAL SEX	BONE TYPE FOR DNA	PQ [Auto]	PQ [Deg]	PQ [Y]	PQ IPC Shift	PQ [Auto]/[Deg]	ng DNA/g bone	Y-STR (PPY-23)	AMELOGENIN (ESI-17)	GENETIC SEX	MATCH
							Mandible	Skull	Ilium	Sub-pubic region	Greater Sciatic Notch
1	1	1	1002	adult	mature adult			male		male	male	male	petrous bone	0.0549	0.0009	0.0125	-0.1	63.09	5.49	7/22	X/Y	male	Y
6	2	2	1005	adult	mature adult			NP		NP	male	male	femur	0,0220	0,0021	0,0038	-0,26	10,62	2,20	16/22	X/Y	male	Y
9	3	3	1008	adult	older adult			male		NP	NP	male	petrous bone	0.0528	0.0013	0.0083	-0.38	41.4	5.28	19/22		male	Y
10	4	4	1011	adult	mature adult			female		NP	female	female	petrous bone	0.0934	0.0022		-0.18	42.57	9.34			female	Y
52	5	5	1017	non adult	0-3 m	1	female		female			female	petrous bone	0.383061	0.0397174		-0.43	9.64	38.31			female	Y
58	6	6	1020	non adult	1-2 y	2	female		NP			female	petrous bone	0.6149	0.0744		-0.34	8.27	61.49			female	Y
28	7	8	1026	non adult	38-40 w in utero		NP		NP			undetermined	petrous bone	0.0104814	0.0013251	0.00224534	-0.818739	7.90995	1.05	9/22	X/Y	male	/
24	8	10	1032	non adult	0-6 m		NP		NP			undetermined	petrous bone	0,0005	0,0007		0,12	0,71	0,05	0/22	undetermined	undetermined	/
14	9	21	1067	adult	young adult			NP		NP	female	female	petrous bone	0.1013	0.002		-0.18	49.95	10.13			female	Y
64	10	23	1073	non adult	6-7 y	3	male		female			female	petrous bone	0.0994159	0.0102848	0.0222311	0.0565357	9.66633	9.94	22/22		male	N
18	11	30	1096	adult	mature adult			male		NP	male	male	petrous bone	0.0516	0.0017	0.0077	-0.09	29.92	5.16	22/22		male	Y
140	12	33	1108	non adult	16.5 ± 1 y	4	NP		male			male	petrous bone	0.2737	0.0039	0.0417	-0.25	70.98	27.37	22/22		male	Y
22	13	34	1111	adult	young adult			NP		NP	female	female	femur	0.0019		0.0001	-0.28	Undetermined	0.19	0/22	X/X	undetermined	/
25	14	37	1118	adult	older adult			female		NP	male	male	petrous bone	0.0491	0.0029	0.0092	-0.32	17.16	4.91	19/22		male	Y
29	15	38	1121	adult	adult			female		NP	female	female	femur	0.0074	0.001	0.0004	-0.37	7.33	0.74	0/22	X/X	female	Y
32	16	40	1123	adult	adult			male		NP	NP	male	petrous bone	0.0302	0.0017	0.0058	-0.23	17,30	3.02	12/22	X/Y	male	Y
36	17	41	1130	adult	mature adult			female		female	female	female	petrous bone	0.0759	0.0022		0.06	33.81	7.59			female	Y
40	18	44	1139	non adult	3.5 ± 1 y	2	male		female			female	petrous bone	0.3079	0.0264	0.0862	-0.05	11.66	30.79	22/22	X/Y	male	N
44	19	46	1149	adult	young adult			female		female	female	female	petrous bone	2.2961	0.036		-0.4	63.87	229.61			female	Y
48	20	47	1152	adult	mature or older adult			female		NP	NP	female	petrous bone	0.034	0.0005		-0.27	70.62	3.4			female	Y
49	21	48	1155	adult	older adult			female		NP	female	female	petrous bone	0.0428	0.0009		-0.61	48.17	4.28			female	Y
51	22	49	1158	adult	mature adult			NP		female	female	female	femur	0.0069	0.0002	0.0001	-0.5	30,20	0.69	0/22	X/X	female	Y
60	23	50	1161	adult	adult			male		NP	NP	male	petrous bone	0.0501583	0.000790724	0.0081807	-0.0604315	63.4335	5.02	19/22		male	Y
54	24	53	1170	non adult	11.5 ± 1 y		NP		NP			undetermined	petrous bone	0.7699	0.0046	0.049	-0.37	168,40	76.99	19/22	X/Y	male	/
58	25	54	1173	adult	young adult			female		NP	NP	female	petrous bone	0.2531	0.0094		-0.38	26.96	25.31			female	Y
20	26	56	1180	non adult	6.5 ± 1 y	3	female		female			female	petrous bone	0.205078	0.0409811	0.0819297	-0.412255	5,00	20.51	22/22		male	N
35	27	58	1186	non adult	6-12 y		NP		NP			undetermined	petrous bone	0.0066	0.000287658	0.00467902	-0.505066	22.9427	0.66	5/22	X/Y	male	/
27	28	59	1188	adult	mature or older adult			male		NP	NP	male	petrous bone	0.000408323	0.000174869		-0.357465	2.33502	0.04	0/22	undetermined	undetermined	/
59	29	60	1192	adult	older adult			male		NP	NP	male	petrous bone	0.1423	0.004		-0.36	35.14	14.23			female	N
12	30	61	1195	adult	mature or older adult			male		NP	NP	male	petrous bone	0.112111	0.00290566	0.0267262	-0.419486	38.5838	11.21	19/22		male	Y
60	31	66	1212	non adult	5.5-6.5 y	2	NP		female			female	petrous bone	0.3355	0.0213		-0.11	15.74	33.55		X/X	female	Y
32	32	71	1223	non adult	11.5-12.5 y	3	male		NP			male	petrous bone	0,2421	0,0021		-0,42	117,33	24,21	0/22	X/X	female	N
64	33	74	1236	non adult	11.5 ± 1 y	3	female		female			female	petrous bone	0.0665	0.0021		-0.23	31.22	6.65		X/X	female	Y
17	34	76	1242	adult	older adult			female		NP	NP	female	petrous bone	0.0762932	0.00253664	0.000129344	-0.514357	30.0765	7.63	0/22		female	Y
13	35	77	1245	adult	older adult			male		NP	male	male	petrous bone	0.172422	0.00372906	0.0356262	-0.489678	4.83975	17.24	17/22		male	Y
61	36	78	1248	adult	adult			female		NP	NP	female	petrous bone	0.054604	0.00136248		0.0954008	40.0768	5.46			female	Y
68	37	82	1260	non adult	0 ± 3 m	1	male		male			male	petrous bone	0.1343	0.0078	0.0318	-0.05	17.18	13.43	18/22	X/Y	male	Y
10	38	83	1263	non adult	38-40 w in utero		NP		NP			undetermined	petrous bone	0.334818	0.0114875	0.000241589	-0.114964	29.1463	33.48	0/22		female	/
70	39	86	1272	non adult	10.5-18 m		female		female			female	femur	0.0051			-0.26	Undetermined	0.51	0/22	undetermined	undetermined	/
71	40	87	1275	non adult	4.5 ± 3 m	1	female		female			female	petrous bone	0.1726	0.0073	0.0363	-0.08	23.68	17.26	20/22	X/Y	male	N
50	41	89	1281	non adult	6.5-7.5 y	3	female		female			female	petrous bone	0.173836	0.0072364		-0.26231	24.0225	17.38			female	Y
72	42	92	1290	non adult	10.5 ± 3 m	1	female		female			female	petrous bone	0.2303	0.0294		0.06	7.84	23.03		X/X	female	Y
41	43	93	1293	non adult	38-40 w in utero		NP		NP			undetermined	petrous bone	0.170087	0.00294937	0.0334405	-0.205189	57.6689	17.01	10/22	X/Y	male	/
8	44	94	1296	non adult	11-13 y	4	female		female			female	petrous bone	1.08124	0.133811	0.000336123	-0.553341	8.08031	8.12	0/22		female	Y
74	45	95	1299	non adult	12.5 ± 1 y		female		female			female	femur	0.0044		0.0001	-0.15	Undetermined	0.44	0/22	undetermined	undetermined	/
76	46	96	1302	adult	mature adult			female		NP	female	female	petrous bone	0.2133	0.0063		0.26	34.05	21.33			female	Y
80	47	97	1305	non adult	11.5 ± 1 y		NP		NP			undetermined	petrous bone	0.1681	0.033	0.0941	-0.12	5,10	16.81	22/22	X/Y	male	/
84	48	98	1308	adult	mature adult			male		male	male	male	petrous bone	0.0953	0.003	0.0238	-0.34	31.75	9.53	15/22	X/Y	male	Y
11	49	99	1311	non adult	5-6 y	2	female		female			female	petrous bone	1.30271	0.144178	0.000208415	-0.307371	9.03546	130.27	0/22		female	Y
86	50	100	1313	non adult	3.5-4.5 y	2	female		female			female	petrous bone	1.0996	0.1886	0.0003	-0.62	5.83	109.96	0/22	X/X	female	Y
16	51	101	1317	non adult	38-40 w in utero	1	female		female			female	petrous bone	0.717301	0.0239073		0.00911713	30.0034	71.73			female	Y
21	52	102	1320	non adult	1.5-2.5 y	2	male		male			male	petrous bone	0.347732	0.0341014	0.093916	-0.466825	10.197	34.77	22/22		male	Y
90	53	103	1323	adult	young adult			male		male	male	male	femur	0.0137	0.0021	0.0024	-0.75	6.44	1.37	20/22		male	Y
93	54	104	1326	adult	older adult			female		NP	female	female	petrous bone	0.2943	0.0078		-0.54	37,90	29.43			female	Y
43	55	107	1335	non adult	38-40 w in utero		NP		NP			undetermined	petrous bone	0.00330378	0.000292465	0.000167202	-0.225852	11.2963	0.33	4/22	undetermined	undetermined	/
3	56	108	1338	non adult	1.5-2.5 y	2	female		female			female	petrous bone	0.335186	0.0285594		-0.00218391	11.7365	33.52			female	Y
31	57	109	1341	non adult	2-3 y	2	female		NP			female	petrous bone	0.0176236	0.00274204	0.000327486	-0.611947	6.42718	1.76	0/22		female	Y
53	58	111	1346	non adult	4.5-5.5 y		NP		NP			undetermined	petrous bone	0.4409	0.0426	0.1456	-0.01	10.34	44.09	22/22		male	/
7	59	112	1350	non adult	10.5 m-1.5 y		NP		NP			undetermined	petrous bone	0.8553	0.0901	0.0002	-0.19	9.49	85.53	0/22		female	/
97	60	113	1353	non adult	7.5 ± 1 y		NP		NP			undetermined	petrous bone	0.4368	0.0476		−0,51	9.18	43.68		X/X	female	/
37	61	114	1356	non adult	9-10 y	3	NP		male			male	petrous bone	0.1681	0.0112		-0.36	15.03	16.81			female	N
69	62	115	1359	non adult	1-6 y		NP		NP			undetermined	petrous bone	0.2023	0.0213		-0.45	9.49	20.23			female	/
9	63	118	1368	non adult	4.5-7.5 m	1	female		female			female	petrous bone	0.5518	0.0588	0.0005	-0.69	9.39	55.18	0/22		female	Y
66	64	119	1372	non adult	10.5-12 y	3	female		female			female	petrous bone	0.2782	0.0483	0.0001	-0.07	5.77	27.82	0/22		female	Y
23	65	120	1375	non adult	3.5-4.5 y	2	NP		female			male	petrous bone	0.461	0.0638	0.0001	0.22	7.23	46.1	0/22		female	N
44	66	123	1384	non adult	11.5-12.5 y	3	male		NP			male	petrous bone	0.1892	0.0041	0.0339	-0.39	46.22	18.92	21/22		male	Y
101	67	124	1387	adult	older adult			male		NP	male	male	petrous bone	0.144	0.0024	0.0239	-0,47	60.74	14.4	16/22	X/Y	male	Y
6	68	126	1393	non adult	1-2 y		NP		NP			undetermined	petrous bone	1.8208	0.3463	0.6681	-0.37	5.26	182.08	22/22		male	/
18	69	127	1396	non adult	1-2 y	2	male		NP			male	petrous bone	0.6197	0.0611	0.0002	-0.34	10.14	61.97	0/22		female	N
62	70	128	1399	non adult	1.5-2.5 y	2	NP		male			male	petrous bone	0.5613	0.0305	0,1420	-0.07	18.39	56.13	21/22		male	Y
5	71	129	1402	non adult	5.5-6.5 y	2	male		NP			male	petrous bone	0.3817	0.0352	0.1258	-0.28	10.84	38.17	22/22		male	Y
33	72	130	1405	non adult	0-3 m		NP		NP			undetermined	petrous bone	0.4442	0.0616	0.2353	0.17	7.21	44.42	21/22		male	/
40	73	132	1411	non adult	38 w in utero		NP		NP			undetermined	petrous bone	0.1501	0.0025		-0.29	59.32	15.01			female	/
63	74	134	1417	non adult	5 ± 1 y	2	NP		female			female	petrous bone	0.2956	0.0352		-0.2	8.39	29.56			female	Y
48	75	135	1420	non adult	38-40 w in utero	1	female		female			female	petrous bone	0.1753	0.0039		-0.44	44.43	17.53			female	Y
14	76	138	1429	non adult	0-3 m	1	female		female			female	petrous bone	0.3953	0.0094	0.0003	-0.4	42.24	39.53	0/22		female	Y
22	77	140	1435	non adult	10.5 m-1.5 y	2	female		NP			female	petrous bone	0.4273	0.0668	0.0001	-0.36	6.39	42.73	0/22		female	Y
39	78	141	1438	adult	mature adult			female		NP	female	female	petrous bone	0.0239	0.0004		0.07	56.46	2.39			female	Y
45	79	142	1441	non adult	38-40 w in utero	1	NP		female			female	petrous bone	0.2068	0.003		-0.29	69.38	20.68			female	Y
102	80	143	1444	non adult	4.5 ± 3 m	1	male		male			male	petrous bone	0.4632	0.0121	0.0866	−0,46	38.27	46.32	8/22	X/Y	male	Y
104	81	144	1447	non adult	1.5-2.5 y	2	female		female			female	petrous bone	0.9448	0.0913	0.2846	−0,33	10.35	94.48	22/22	X/Y	male	N
106	82	145	1450	non adult	7.5 ± 1 y		NP		NP			undetermined	petrous bone	0.7512	0.1168	0.0002	−0,36	6.43	75.12	0/22	X/X	female	/
108	83	147	1456	non adult	6.5-7.5 y	3	female		female			female	petrous bone	0.8501	0.058	0,1810	−0,40	14.66	85.01	15/22	X/Y	male	N
110	84	149	1462	non adult	1.5 ± 1 y	2	female		female			female	petrous bone	0.4944	0.0464	0.0008	−0,29	10.65	49.44	0/22	X/X	female	Y
112	85	151	1468	non adult	7.5 ± 1 y	3	male		male			male	petrous bone	0.0188	0.0019		−0,49	10.04	1.88			female	N
55	86	158	1489	non adult	0-3 y		NP		NP			undetermined	petrous bone	0.3434	0.0201	0.0662	-0.2	17.06	34.34	8/22	X/Y	male	/
67	87	160	1495	non adult	1-6 y	2	NP		female			female	petrous bone	0.5082	0.0692		-0.07	7.34	50.82			female	Y
116	88	163	1504	non adult	5.5 ± 1 y	2	male		male			male	petrous bone	0.2626	0.0286	0.0939	0.11	9.18	26.26	22/22	X/Y	male	Y
120	89	164	1507	non adult	1 - 2 y		NP		female			female	femur	0.0015	0.0001		−0,13	26.06	0.15	0/22	X/X	undetermined	/
29	90	165	1510	adult	older adult			male		NP	female	female	petrous bone	0.0755	0.0128		-0.52	5.89	7.55			female	Y
65	91	168	1519	non adult	38-40 w in utero	1	NP		male			male	petrous bone	0.2372	0.0423	0,1040	0.09	5.61	23.72	22/22		male	Y
42	92	170	1524	non adult	30-38 w in utero	1	female		NP			female	petrous bone	0.4607	0.0517	0.1343	-0.13	8.92	46.07	22/22		male	N
46	93	171	1528	non adult	5.5-6.5 y	2	female		female			female	petrous bone	0.1858	0.0007		0.02	255.09	18.58			female	Y
25	94	172	1531	non adult	1-3 y	2	male		male			male	petrous bone	0.4358	0.0333	0.1093	0.01	13,10	43.58	10/22	X/Y	male	Y
56	95	177	1546	non adult	0 ± 3 m	1	NP		male			male	petrous bone	0.1345	0.002	0.0331	0.02	68,30	13.45	19/22		male	Y
4	96	180	1555	non adult	40 w in utero		NP		NP			undetermined	petrous bone	0.284	0.0379	0.0943	-0.29	7.49	28.4	22/22		male	/
1	97	181	1558	non adult	6.5-7.5 y	3	female		NP			female	petrous bone	0.4263	0.058	0.2043	-0.16	7.36	42.63	22/22		male	N
121	98	182	1561	non adult	4.5 - 7.5 m		NP		NP			undetermined	petrous bone	0.5228	0.0053	0.0001	−0,10	98.88	52.28	0/22	X/X	female	/
34	99	184	1567	non adult	7.5-10.5 m		NP		NP			undetermined	petrous bone	0.4747	0.0905	0,2410	-0.2	5.25	47.47	19/22		male	/
57	100	187	1578	non adult	10.5 m-1.5 y	2	female		NP			female	petrous bone	0.0959	0.0038	0.0001	0	25.44	9.59	0/22		female	Y
123	101	189	1582	non adult	6.5-7.5 y	3	male		female			female	petrous bone	0.6047	0.0314	0.0001	−0,06	19.25	60.47	0/22	X/X	female	Y
2	102	191	1588	non adult	40 w in utero	1	NP		female			female	petrous bone	0.9279	0.0837	0.5613	0.28	11.08	92.79	22/22		male	N
127	103	192	1591	non adult	9.5 ± 1 y	3	female		female			female	petrous bone	0.3089	0.0264		−0,10	11.68	30.89		X/X	female	Y
36	104	194	1594	non adult	5.5-6.5 y	2	NP		female			female	petrous bone	0.2643	0.0419	0.1389	-0.25	6,30	26.43	17/22		male	N
49	105	195	1598	non adult	7.5-8.5 y	3	female		NP			female	petrous bone	0.1524	0.0067		-0.12	22.82	15.24			female	Y
26	106	196	1601	non adult	32-34 w in utero		NP		NP			undetermined	petrous bone	0.1152	0.0025	0.0168	-0.28	45.36	11.52	14/22	X/Y	male	/
131	107	205	1628	adult	older adult			male		NP	NP	male	petrous bone	0.0633	0.0016	0.0106	−0,16	40.83	6.33	14/22	X/Y	male	Y
51	108	206	1631	non adult	30-34 w in utero		NP		NP			undetermined	petrous bone	0.2736	0.0039		-0.34	69.71	27.36			female	/
54	109	207	1634	non adult	34-36 w in utero		NP		NP			undetermined	petrous bone	0.2237	0.0077	0,0470	-0.29	29,10	22.37	19/22		male	/
68	110	208	1637	non adult	4.5-7.5 m	1	female		NP			female	petrous bone	1.6341	0.172	0.0002	-0.18	9,50	163.41	0/22		female	Y
30	111	209	1640	non adult	34-38 w in utero	1	female		female			female	petrous bone	0.2389	0.017	0.0956	2.5	14.03	23.89	21/22		male	N
47	112	210	1643	non adult	1.5-2.5 y	2	female		female			female	petrous bone	1.2525	0.1092		-0.54	11.47	125.25			female	Y
15	113	212	1628	non adult	36-38 w in utero		NP		NP			undetermined	petrous bone	0.2633	0.0033	0.0001	-0.42	79.69	26.33	0/22		female	/
38	114	213	1652	non adult	38-40 w in utero	1	NP		female			female	petrous bone	0.1718	0.0053		0.15	32.22	17.18			female	Y
19	115	215	1658	non adult	1.5-2.5 y	2	male		NP			male	petrous bone	0.3918	0.1119	0.2209	-0.38	3,50	39.18	21/22		male	Y
137	116	217	1661	adult	mature adult			NP		NP	female	female	femur	0.0165	0.0005		−0,48	32.02	1.65			female	Y
m = months
y = years
NP = not present
